# Supplementary material for: Genotypic, Environmental, and Processing Effects on Phenolic Content and Antioxidant Activity in Barley and Wheat
Source: Plants (Basel). 2025 May 30;14(11):1664. doi: 10.3390/plants14111664 (PMC12158008; doi:10.3390/plants14111664)
Supplement: Supplementary file 1 [file plants-14-01664-s001.zip]

Archive with 2 entries (2 files):
- Table S1_Results of total phenolic content and antioxidant activity over three consecutive years (2017-2019)..xlsx
- Table S2_Precipitation (mm) and temperature (◦C) by year and month for the study period..pdf
