# Supplementary material for: Genotypic, Environmental, and Processing Effects on Phenolic Content and Antioxidant Activity in Barley and Wheat
Source: Plants (Basel). 2025 May 30;14(11):1664. doi: 10.3390/plants14111664 (PMC12158008; doi:10.3390/plants14111664)
Supplement: Supplementary file 1 [file plants-14-01664-s001.zip › Table S1_Results of total phenolic content and antioxidant activity over three consecutive years (2017-2019)..xlsx]

## Sheet: List1
	Year	Cereal	Type	Variety	TPC grain (mg GAE/g dw)	TPC malt (mg GAE/g dw)	TPC increase	AOA (%) grain	AOA (%) malt	AOA (%) increase
	2017	Barley	Winter Hulled barley	Lukas	1.32265	1.78542	34.9879	57.2326	69.3126	21.1069
	2017	Barley	Winter Hulled barley	Maxim	1.22992	1.81012	47.1735	54.6992	72.9737	33.4091
	2017	Barley	Winter Hulled barley	Bravo	1.21323	1.74057	43.4651	57.5967	76.7795	33.3054
	2017	Barley	Winter Hulled barley	Maestro	1.39362	1.61777	16.084	60.059	71.4942	19.0401
	2017	Barley	Winter Hulled barley	Meteor	1.37856	1.63671	18.7264	60.4515	73.2708	21.2059
	2017	Barley	Winter Hulled barley	Bingo	1.31291	1.57046	19.6164	57.9397	72.1578	24.5395
	2017	Barley	Winter Hulled barley	Zlatko	1.32274	1.82795	38.1941	60.5509	77.4623	27.9293
	2017	Barley	Winter Hulled barley	Barun	1.21946	1.70697	39.9774	57.4719	74.9084	30.339
	2017	Barley	Winter Hulled barley	Tuna	1.34055	1.97918	47.6396	61.5956	83.3535	35.3238
	2017	Barley	Winter Hulled barley	Gazda	1.3385	1.76222	31.657	57.3236	76.2136	32.9533
	2018	Barley	Winter Hulled barley	Lukas	1.27017	1.33638	5.21278	50.6405	54.4952	7.61204
	2018	Barley	Winter Hulled barley	Maxim	1.19512	1.37848	15.3424	53.5201	58.4017	9.12093
	2018	Barley	Winter Hulled barley	Bravo	1.36172	1.47917	8.62488	56.1903	57.1826	1.76606
	2018	Barley	Winter Hulled barley	Maestro	1.33398	1.34334	0.701639	58.3279	59.1863	1.47163
	2018	Barley	Winter Hulled barley	Meteor	1.33337	1.48439	11.3261	57.3925	65.0955	13.4215
	2018	Barley	Winter Hulled barley	Bingo	1.28658	1.49422	16.1389	55.2864	57.3376	3.71017
	2018	Barley	Winter Hulled barley	Zlatko	1.31676	1.51037	14.7041	51.8992	58.9671	13.6185
	2018	Barley	Winter Hulled barley	Barun	1.29056	1.33618	3.53484	57.3885	59.3837	3.47668
	2018	Barley	Winter Hulled barley	Tuna	1.20284	1.43048	18.925	47.3251	52.8029	11.5747
	2018	Barley	Winter Hulled barley	Gazda	1.24811	1.26367	1.24639	45.8103	46.0045	0.423791
	2019	Barley	Winter Hulled barley	Lukas	1.29621	1.83453	41.5304	76.759	85.5405	11.4402
	2019	Barley	Winter Hulled barley	Maxim	1.62653	2.13333	31.1589	78.4168	86.6019	10.438
	2019	Barley	Winter Hulled barley	Bravo	1.45012	1.82522	25.8673	76.0969	80.92	6.3381
	2019	Barley	Winter Hulled barley	Maestro	1.50891	2.00066	32.5894	75.2703	86.4106	14.8003
	2019	Barley	Winter Hulled barley	Meteor	1.81793	2.08	14.4162	78.8014	90.0416	14.264
	2019	Barley	Winter Hulled barley	Bingo	1.486	1.85296	24.6942	73.1785	81.4236	11.2671
	2019	Barley	Winter Hulled barley	Zlatko	1.6348	2.04244	24.9348	72.4573	85.4237	17.8951
	2019	Barley	Winter Hulled barley	Barun	1.36037	1.79632	32.0465	77.8742	83.6783	7.45313
	2019	Barley	Winter Hulled barley	Tuna	1.38565	1.76267	27.2091	68.0279	79.5463	16.932
	2019	Barley	Winter Hulled barley	Gazda	1.50072	1.90657	27.0441	75.206	85.3645	13.5076
				Mean	1.36595	1.69096	23.8256	62.3597	72.0578	15.6561
				SD	0.141099	0.244176	13.5331	10.0268	12.2883	10.3599
				CV %	10.3297	14.4401	56.8008	16.0789	17.0533	66.1715
	2017	Barley	Hull-less barley	GZ-179	1.35098	1.78719	32.2885	64.4645	76.6169	18.8513
	2017	Barley	Hull-less barley	GZ-182	1.62541	1.83206	12.7136	73.7079	77.6264	5.31614
	2017	Barley	Hull-less barley	GZ-184	1.33415	1.67797	25.771	65.3394	74.7059	14.3351
	2017	Barley	Hull-less barley	GZ-186	1.48525	1.85196	24.6895	70.6173	81.4647	15.3608
	2017	Barley	Hull-less barley	GZ-189	1.29485	1.67755	29.5557	72.9712	77.5706	6.30306
	2017	Barley	Hull-less barley	GZ-190	1.2436	1.68027	35.1132	66.0856	68.0866	3.02779
	2017	Barley	Hull-less barley	GZ-191	1.16783	1.9842	69.9042	59.2624	77.8904	31.433
	2017	Barley	Hull-less barley	GZ-192	1.5366	1.81759	18.2861	72.9834	76.8663	5.32028
	2018	Barley	Hull-less barley	GZ-179	0.934455	1.37581	47.2317	45.2663	50.7162	12.0397
	2018	Barley	Hull-less barley	GZ-182	1.06621	1.42266	33.4306	49.5147	50.7848	2.56514
	2018	Barley	Hull-less barley	GZ-184	1.29715	1.46743	13.1273	56.893	64.4505	13.2837
	2018	Barley	Hull-less barley	GZ-186	1.28851	1.80023	39.7143	60.8585	68.1933	12.0522
	2018	Barley	Hull-less barley	GZ-189	1.22613	1.60412	30.8286	57.6209	61.6404	6.97572
	2018	Barley	Hull-less barley	GZ-190	1.14095	1.38051	20.9965	49.8612	55.6213	11.5523
	2018	Barley	Hull-less barley	GZ-191	1.26156	1.57407	24.7719	57.1084	58.3695	2.20823
	2018	Barley	Hull-less barley	GZ-192	1.1196	1.61703	44.4293	52.18	60.4193	15.7901
	2019	Barley	Hull-less barley	GZ-179	1.80499	2.13336	18.1926	77.8603	88.1099	13.164
	2019	Barley	Hull-less barley	GZ-182	1.80422	1.92758	6.83705	77.8985	85.9185	10.2954
	2019	Barley	Hull-less barley	GZ-184	1.79914	2.15347	19.6943	72.8798	90.6737	24.4153
	2019	Barley	Hull-less barley	GZ-186	1.7549	2.33765	33.207	86.145	92.2865	7.12926
	2019	Barley	Hull-less barley	GZ-189	2.03453	2.34452	15.2364	88.1738	91.9407	4.27217
	2019	Barley	Hull-less barley	GZ-190	2.03916	2.35732	15.6027	78.1662	91.4133	16.9474
	2019	Barley	Hull-less barley	GZ-191	1.84845	2.30066	24.4643	73.9074	87.0511	17.784
	2019	Barley	Hull-less barley	GZ-192	2.06101	2.38664	15.7997	72.5518	88.3343	21.7535
				Mean	1.47999	1.85383	27.1619	66.7632	74.8646	12.174
				SD	0.337993	0.328893	13.7805	11.6182	13.5279	7.41361
				CV %	22.8376	17.7413	50.7346	17.4021	18.0698	60.8971
	2017	Barley	Spring Hulled barley	Jaran	1.12614	1.68603	49.7179	53.6557	67.003	24.8758
	2017	Barley	Spring Hulled barley	Igor	1.25749	1.81481	44.3195	63.1169	72.3334	14.6022
	2017	Barley	Spring Hulled barley	Fran	1.25161	1.85091	47.8823	60.6589	72.5556	19.6125
	2017	Barley	Spring Hulled barley	Matej	1.26495	1.8311	44.7569	59.4557	73.3989	23.4515
	2017	Barley	Spring Hulled barley	Patrik	1.29743	1.52732	17.7185	65.3505	76.1342	16.5012
	2017	Barley	Spring Hulled barley	Jarilo	1.22882	2.12094	72.5988	60.9768	76.5859	25.5984
	2017	Barley	Spring Hulled barley	Springer	1.27301	1.8851	48.0822	65.2738	78.5058	20.2714
	2017	Barley	Spring Hulled barley	Stribor	1.18738	1.72625	45.3839	60.6296	65.6559	8.29008
	2017	Barley	Spring Hulled barley	Ikar	1.18151	1.85126	56.6852	59.3776	73.2195	23.3116
	2017	Barley	Spring Hulled barley	Rem	1.31443	2.03678	54.9556	63.9897	79.0123	23.4765
	2018	Barley	Spring Hulled barley	Jaran	1.09393	1.53342	40.1761	52.8322	64.8712	22.7871
	2018	Barley	Spring Hulled barley	Igor	1.28912	1.46512	13.6532	61.2475	63.4077	3.52707
	2018	Barley	Spring Hulled barley	Fran	1.1753	1.41359	20.2754	54.1536	64.7766	19.6165
	2018	Barley	Spring Hulled barley	Matej	1.11365	1.49361	34.1182	53.0471	61.2097	15.3876
	2018	Barley	Spring Hulled barley	Patrik	1.15892	1.5041	29.7849	59.203	64.4079	8.7917
	2018	Barley	Spring Hulled barley	Jarilo	1.16218	1.45239	24.9717	55.4903	59.2566	6.7872
	2018	Barley	Spring Hulled barley	Springer	1.1365	1.44762	27.3753	54.1072	64.6681	19.5184
	2018	Barley	Spring Hulled barley	Stribor	1.15211	1.45545	26.3288	55.5577	61.1736	10.1081
	2018	Barley	Spring Hulled barley	Ikar	1.02326	1.56761	53.1978	50.7358	65.0242	28.1624
	2018	Barley	Spring Hulled barley	Rem	1.21954	1.5575	27.7124	58.925	64.6625	9.73705
	2019	Barley	Spring Hulled barley	Jaran	1.29666	1.64851	27.1345	58.3405	66.8777	14.6333
	2019	Barley	Spring Hulled barley	Igor	1.55294	1.78504	14.9461	69.3558	78.4232	13.0737
	2019	Barley	Spring Hulled barley	Fran	1.54132	1.7972	16.6017	67.4505	80.0008	18.6067
	2019	Barley	Spring Hulled barley	Matej	1.4704	1.90229	29.3725	65.794	68.5925	4.25343
	2019	Barley	Spring Hulled barley	Patrik	1.6413	1.81887	10.8194	67.7386	73.5539	8.58487
	2019	Barley	Spring Hulled barley	Jarilo	1.60615	1.79196	11.5688	68.9432	76.1727	10.4861
	2019	Barley	Spring Hulled barley	Springer	1.32451	1.40882	6.36534	70.6645	73.7121	4.31284
	2019	Barley	Spring Hulled barley	Stribor	1.64935	1.66794	1.12756	73.3111	75.8462	3.45793
	2019	Barley	Spring Hulled barley	Ikar	1.33819	1.58791	18.6611	65.9621	74.6082	13.1077
	2019	Barley	Spring Hulled barley	Rem	1.52771	1.72819	13.1228	71.9865	76.4475	6.19701
				Mean	1.29519	1.67859	30.9805	61.5777	70.4032	14.7043
				SD	0.173054	0.191941	17.5832	6.26253	6.20407	7.43591
				CV %	13.3613	11.4347	56.7557	10.1701	8.81219	50.5698
	2017	Wheat	Wheat	Srpanjka	0.86836			20.276
	2017	Wheat	Wheat	Katarina	0.861667			18.7657
	2017	Wheat	Wheat	Renata	0.816948			20.0402
	2017	Wheat	Wheat	Vulkan	0.888481			22.4635
	2017	Wheat	Wheat	Kraljica	0.817476			20.4378
	2017	Wheat	Wheat	Lucija	0.730023			16.2167
	2017	Wheat	Wheat	Felix	0.855922			19.3079
	2017	Wheat	Wheat	Antonija	0.899268			20.2744
	2017	Wheat	Wheat	Leuta	0.99018			22.8423
	2017	Wheat	Wheat	Rebeka	0.758153			17.367
	2018	Wheat	Wheat	Srpanjka	0.611587			20.0655
	2018	Wheat	Wheat	Katarina	0.629266			18.4944
	2018	Wheat	Wheat	Renata	0.643839			18.8154
	2018	Wheat	Wheat	Vulkan	0.748697			21.5611
	2018	Wheat	Wheat	Kraljica	0.687301			19.4654
	2018	Wheat	Wheat	Lucija	0.653057			15.5653
	2018	Wheat	Wheat	Felix	0.685436			18.6131
	2018	Wheat	Wheat	Antonija	0.772918			20.6817
	2018	Wheat	Wheat	Leuta	0.590389			20.5295
	2018	Wheat	Wheat	Rebeka	0.578329			15.8715
	2019	Wheat	Wheat	Srpanjka	1.07079			19.5997
	2019	Wheat	Wheat	Katarina	1.07639			23.6337
	2019	Wheat	Wheat	Renata	1.05105			23.1925
	2019	Wheat	Wheat	Vulkan	1.06029			23.8431
	2019	Wheat	Wheat	Kraljica	0.991996			22.2466
	2019	Wheat	Wheat	Lucija	0.969728			17.2557
	2019	Wheat	Wheat	Felix	1.10945			18.7039
	2019	Wheat	Wheat	Antonija	1.17095			21.7141
	2019	Wheat	Wheat	Leuta	0.945337			22.9122
	2019	Wheat	Wheat	Rebeka	0.98235			21.7812
				Mean	0.850521			20.0846
				SD	0.172499			2.27791
				CV %	20.2816			11.3416
